# Supplementary material for: Cerebral malaria: of mice and men
Source: Trans R Soc Trop Med Hyg. 2025 Nov 14;120(3):254–7. doi: 10.1093/trstmh/traf126 (PMC13017480; doi:10.1093/trstmh/traf126)
Supplement: traf126_Supplemental_Files [file traf126_supplemental_files.zip]

Archive with 4 entries (4 files):
- Supplement references.docx
- Supplementary files.docx
- Table S1.docx
- Table S2.docx
